# Supplementary material for: Investigation of SNPs in GDF9 gene and their relationship with some reproductive traits of Ossimi and Rahmani sheep in different lambing seasons
Source: BMC Vet Res. 2025 Dec 2;21:704. doi: 10.1186/s12917-025-05145-5 (PMC12702159; doi:10.1186/s12917-025-05145-5)
Supplement: Supplementary file 1 — Supplementary Material 1. [file 12917_2025_5145_MOESM1_ESM.zip]

Archive with 4 entries (4 files):
- Sequence1 F.ab1
- Sequence1 R.ab1
- Sequence2 F.ab1
- Sequence2 R.ab1
