# Supplementary material for: Investigation of SNPs in GDF9 gene and their relationship with some reproductive traits of Ossimi and Rahmani sheep in different lambing seasons
Source: BMC Vet Res. 2025 Dec 2;21:704. doi: 10.1186/s12917-025-05145-5 (PMC12702159; doi:10.1186/s12917-025-05145-5)
Supplement: Supplementary file 2 — Supplementary Material 2. [file 12917_2025_5145_MOESM2_ESM.zip]

Archive with 9 entries (9 files):
- another fig 2 SSCP.tif
- another fig 3 GDF9 partial sequence1.tif
- another fig. 1 PCR.tif
- Fig. 1 GDF9 274 bp PCR product.tif
- Fig. 2 SSCP GDF9 gene.tif
- Fig. 4 gdf9 alignment.tif
- Fig. 5 The amino acid sequence alignment GDF9.tif
- GDF in Genome (ARS-UI_Ramb_v3.0 reference assembly GCF_016772045.2.tif
- other fig 4 GDF9 p2.tif
